# Supplementary material for: Polymorphic Loci of Adaptively Significant Genes Selection for Determining Nucleotide Polymorphism of Pinus sylvestris L. Populations in the Urals
Source: Genes (Basel). 2024 Oct 21;15(10):1343. doi: 10.3390/genes15101343 (PMC11507189; doi:10.3390/genes15101343)
Supplement: Supplementary file 1 [file genes-15-01343-s001.zip]

Archive with 1 entries (1 files):
- genes-3257852-supplementary.pdf
